# Supplementary material for: Theory-Driven Tailoring of the Microenvironment of Quaternary Ammonium Binding Sites on Electrospun Nanofibers for Efficient Bilirubin Removal in Hemoperfusion
Source: Polymers (Basel). 2024 Jun 5;16(11):1599. doi: 10.3390/polym16111599 (PMC11174833; doi:10.3390/polym16111599)
Supplement: Supplementary file 1 [file polymers-16-01599-s001.zip]

Archive with 1 entries (1 files):
- polymers-3028138-supplementary.pdf
